# Supplementary material for: Transcriptomic analysis of chloride tolerance in Leptospirillum ferriphilum DSM 14647 adapted to NaCl
Source: PLoS One. 2022 Apr 29;17(4):e0267316. doi: 10.1371/journal.pone.0267316 (PMC9053815; doi:10.1371/journal.pone.0267316)
Supplement: S1 Table — (XLSX) [file pone.0267316.s001.xlsx]

## Sheet: Up-regulated genes
Supporting S1 Table. Up-regulated hypothetical genes in L. ferriphilum DSM 14647 adapted to 180 mM NaCl
Code	Accession numbera	Gene product	Fold changeb	SEc
fig_6666666.437888.peg.756		Uncharacterized protein	91.7	7.9
fig_6666666.437888.peg.340	KGA92846.1	Uncharacterized protein	48.5	4.6
fig_6666666.437888.peg.535	WP_158423151.1	Uncharacterized protein	45.8	3.1
fig_6666666.437888.peg.2427	WP_052157699.1	Uncharacterized protein	36.2	2.8
fig_6666666.437888.peg.1735	KGA94239.1	Uncharacterized protein	32.0	3.2
fig_6666666.437888.peg.540	WP_036083344.1	Uncharacterized protein	25.3	3.0
fig_6666666.437888.peg.342	KGA92848.1	Uncharacterized protein	22.9	2.7
fig_6666666.437888.peg.537	WP_014961248.1	Uncharacterized protein	22.3	2.6
fig_6666666.437888.peg.541	KGA93047.1	Uncharacterized protein	22.2	2.7
fig_6666666.437888.peg.538	WP_036083340.1	Uncharacterized protein	20.5	2.5
fig_6666666.437888.peg.1450	WP_023525941.1	Uncharacterized protein	20.4	3.8
fig_6666666.437888.peg.2442	WP_169740801.1	Uncharacterized protein	20.3	2.6
fig_6666666.437888.peg.706	WP_036083179.1	Uncharacterized protein	20.1	2.5
fig_6666666.437888.peg.705	WP_036083176.1	Uncharacterized protein	18.7	2.5
fig_6666666.437888.peg.539	WP_036083342.1	Uncharacterized protein	14.8	2.5
fig_6666666.437888.peg.748	WP_023525128.1	Uncharacterized protein	14.6	2.4
fig_6666666.437888.peg.700	WP_036083168.1	Flavohemoprotein	14.3	2.5
fig_6666666.437888.peg.754	WP_023525124.1	Uncharacterized protein	12.9	2.4
fig_6666666.437888.peg.1992	WP_023524752.1	Uncharacterized protein	11.3	2.6
fig_6666666.437888.peg.2367	WP_036079773.1	Uncharacterized protein	11.3	2.4
fig_6666666.437888.peg.753	WP_049713715.1	Diguanylate cyclase/phosphodiesterase	11.2	2.4
fig_6666666.437888.peg.2429	KGA94923.1	Uncharacterized protein	11.2	2.7
fig_6666666.437888.peg.460	KGA92966.1	Uncharacterized protein	11.0	3.0
fig_6666666.437888.peg.1049	WP_052157908.1	Cytochrome c peroxidase	10.9	2.4
fig_6666666.437888.peg.1805	WP_036081469.1	DSF synthase	10.7	2.4
fig_6666666.437888.peg.1558	KGA94064.1	Uncharacterized protein	10.5	2.7
fig_6666666.437888.peg.757	WP_036082974.1	Uncharacterized protein	10.4	2.6
fig_6666666.437888.peg.222		PKD domain protein	9.8	2.3
fig_6666666.437888.peg.695	WP_036083220.1	Uncharacterized protein	9.1	2.4
fig_6666666.437888.peg.1806		Uncharacterized protein	9.0	2.4
fig_6666666.437888.peg.682	KGA93189.1	Uncharacterized protein	9.0	2.3
fig_6666666.437888.peg.478	WP_036083261.1	Uncharacterized protein	8.1	2.3
fig_6666666.437888.peg.2031	WP_023524701.1	Heat-shock protein Hsp20	8.1	2.2
fig_6666666.437888.peg.2314	KGA94808.1	Carbonic anhydrase	8.1	2.3
fig_6666666.437888.peg.1453	KGA93962.1	Transposase	7.7	2.3
fig_6666666.437888.peg.1087	WP_036082832.1	Uncharacterized protein	7.5	2.3
fig_6666666.437888.peg.1048	WP_036082891.1	Outer membrane protein	7.4	2.3
fig_6666666.437888.peg.693	KGA93200.1	Nitrite-sensitive transcriptional repressor NsrR	7.2	2.2
fig_6666666.437888.peg.1893	WP_161781719.1	Diguanylate cyclase/phosphodiesterase	6.6	2.2
fig_6666666.437888.peg.745	WP_014961534.1	Regulator of protease activity HflC	6.6	2.3
fig_6666666.437888.peg.1717	WP_036081297.1	Uncharacterized protein	6.5	2.5
fig_6666666.437888.peg.694	WP_036083161.1	Uncharacterized protein	6.3	2.3
fig_6666666.437888.peg.1621	KGA94126.1	Uncharacterized protein	6.0	2.4
fig_6666666.437888.peg.1082	WP_161781748.1	Sel1 repeat-containing protein	6.0	2.2
fig_6666666.437888.peg.310	WP_041772164.1	Uncharacterized protein	5.9	2.2
fig_6666666.437888.peg.1086	WP_036082831.1	Uncharacterized protein	5.9	2.2
fig_6666666.437888.peg.2315	WP_036079670.1	Sulfide-quinone reductase	5.6	2.2
fig_6666666.437888.peg.1610	KGA94115.1	Methyl-accepting chemotaxis protein	5.4	2.2
fig_6666666.437888.peg.1965	WP_036081724.1	Phage related integrase	5.4	2.2
fig_6666666.437888.peg.2717	WP_020859323.1	Uncharacterized protein	5.4	2.3
fig_6666666.437888.peg.750	KGA93258.1	Uncharacterized protein	5.3	2.1
fig_6666666.437888.peg.1964	KGA94458.1	Uncharacterized protein	5.2	2.3
fig_6666666.437888.peg.1778	WP_036081415.1	Diguanylate cyclase	5.2	2.1
fig_6666666.437888.peg.500	KGA93006.1	Radical SAM domain protein	5.2	2.1
fig_6666666.437888.peg.1085	WP_036082830.1	Uncharacterized protein	5.1	2.2
fig_6666666.437888.peg.1081	WP_036082829.1	Uncharacterized protein	5.1	2.2
fig_6666666.437888.peg.480	WP_036083266.1	Methyl-accepting chemotaxis protein	5.1	2.2
fig_6666666.437888.peg.1060	WP_036082816.1	Cytochrome c oxidase subunit CcoN, subunit i	4.9	2.2
fig_6666666.437888.peg.1785	WP_081938081.1	Fatty acid desaturase	4.9	2.2
fig_6666666.437888.peg.1084	WP_161781749.1	Periplasmic serine protease DO (HtrA-1)	4.9	2.2
fig_6666666.437888.peg.2258	WP_036080992.1	Uncharacterized protein	4.8	2.1
fig_6666666.437888.peg.501	WP_036083289.1	Uncharacterized protein	4.7	2.1
fig_6666666.437888.peg.1718	KGA94222.1	Sulfide-quinone reductase	4.6	2.1
fig_6666666.437888.peg.2126	WP_036081132.1	Flagellin	4.4	2.0
fig_6666666.437888.peg.2237	WP_036080943.1	DNA-binding protein HU	4.3	2.0
fig_6666666.437888.peg.1862	KGA94361.1	Mercuric reductase	4.3	2.1
fig_6666666.437888.peg.2659	WP_020859441.1	Ubiquitin	4.2	2.1
fig_6666666.437888.peg.1177	WP_036082283.1	Shufflon-specific DNA recombinase	4.2	2.1
fig_6666666.437888.peg.1777	WP_052157764.1	Uncharacterized protein	4.1	2.1
Code refers to the identified gene within the re-annotated genome of L. ferriphilum DSM 14647 by RAST.
a Accession number refers to the identified product gene within the non-redundant protein sequence NCBI database for L. ferriphilum DSM 14647.
b Average fold up-regulation of the comparison between non-adapted and adapted L. ferriphilum DSM 14647 transcriptomic profiles.
c Standard error of the mean of the average fold up-regulation for the comparisons between treatments.
