# Supplementary material for: Transcriptomic analysis of chloride tolerance in Leptospirillum ferriphilum DSM 14647 adapted to NaCl
Source: PLoS One. 2022 Apr 29;17(4):e0267316. doi: 10.1371/journal.pone.0267316 (PMC9053815; doi:10.1371/journal.pone.0267316)
Supplement: S2 Table — (XLSX) [file pone.0267316.s002.xlsx]

## Sheet: Down-regulated genes
Supporting S2 Table. Down-regulated hypothetical genes in L. ferriphilum DSM 14647 adapted to 180 mM NaCl
Code	Accession numbera	Gene product	Fold changeb	SEc
fig_6666666.437888.peg.2216	WP_036080898.1	Two component sigma54 specific transcriptional regulator	-4.3	2.1
fig_6666666.437888.peg.76	WP_036084002.1	Uncharacterized protein	-4.6	2.2
fig_6666666.437888.peg.1852	WP_036081553.1	Sugar transferase	-4.8	2.2
fig_6666666.437888.peg.1851	WP_036081550.1	Polysaccharide export protein	-4.9	2.2
fig_6666666.437888.peg.1874	WP_036081600.1	Capsular polysaccharide biosynthesis protein I	-5.0	2.2
fig_6666666.437888.peg.2214	WP_036080892.1	Outer membrane efflux protein	-5.1	2.1
fig_6666666.437888.peg.1846	WP_036081541.1	Glycosyl transferase group 1 family protein	-5.3	2.3
fig_6666666.437888.peg.1830	WP_036081511.1	Putative glycosyltransferase	-5.3	2.2
fig_6666666.437888.peg.2215	WP_036080895.1	RND efflux transporter	-5.4	2.1
fig_6666666.437888.peg.1817	WP_036081489.1	Uncharacterized protein	-5.6	2.2
fig_6666666.437888.peg.2670	WP_020859430.1	L-ectoine synthase (EctC)	-5.6	2.2
fig_6666666.437888.peg.1886	WP_036081614.1	Glutamine--fructose-6-phosphate aminotransferase [isomerizing]	-5.7	2.2
fig_6666666.437888.peg.1720	WP_036081306.1	Uncharacterized protein	-5.9	2.3
fig_6666666.437888.peg.1822	WP_036081492.1	ABC transporter ATP-binding protein MdlB	-5.9	2.3
fig_6666666.437888.peg.1829	WP_052157773.1	Glycosyltransferase involved in cell wall bisynthesis	-6.0	2.3
fig_6666666.437888.peg.2219	WP_036080909.1	RND family efflux transporter MFP subunit	-6.2	2.2
fig_6666666.437888.peg.1887	WP_036081618.1	UDP-glucose dehydrogenase	-6.4	2.2
fig_6666666.437888.peg.2671	WP_020859429.1	Diaminobutyrate--2-oxoglutarate transaminase (EctB)	-6.5	2.2
fig_6666666.437888.peg.2218	WP_036080906.1	Cobalt-zinc-cadmium resistance protein CzcA	-6.8	2.2
fig_6666666.437888.peg.1853	WP_036081557.1	Tyrosine-protein kinase EpsD	-6.9	2.2
fig_6666666.437888.peg.1831	WP_036081514.1	Uncharacterized protein	-7.1	2.3
fig_6666666.437888.peg.1721	WP_014960298.1	Uncharacterized protein	-7.3	2.4
fig_6666666.437888.peg.1500	WP_052157814.1	Uncharacterized protein	-7.5	2.3
fig_6666666.437888.peg.1888	WP_036081622.1	Uncharacterized protein	-7.9	2.4
fig_6666666.437888.peg.2669	WP_020859431.1	Ectoine hydroxylase (EctD)	-8.0	2.3
fig_6666666.437888.peg.1848	WP_036081546.1	Polysaccharide deacetylase	-8.4	2.6
fig_6666666.437888.peg.1813	WP_036081479.1	Uncharacterized protein	-8.5	2.3
fig_6666666.437888.peg.1834	WP_036081521.1	UTP--glucose-1-phosphate uridylyltransferase	-9.0	2.3
fig_6666666.437888.peg.1833	WP_036081519.1	Eight transmembrane protein EpsH	-9.3	2.4
fig_6666666.437888.peg.1832	WP_052157774.1	Sigma-54 dependent transcriptional regulator	-10.2	2.4
Code refers to the identified gene within the re-annotated genome of L. ferriphilum DSM 14647 by RAST.
a Accession number refers to the identified product gene within the non-redundant protein sequence NCBI database for L. ferriphilum DSM 14647.
b Average fold up-regulation of the comparison between non-adapted and adapted L. ferriphilum DSM 14647 transcriptomic profile.
c Standard error of the mean of the average fold up-regulation for the comparisons between treatments.
